# Supplementary material for: Screening Tools for Early Identification of Adults at High Risk of Type 2 Diabetes: A Scoping Review
Source: Healthcare (Basel). 2026 Mar 25;14(7):839. doi: 10.3390/healthcare14070839 (PMC13072748; doi:10.3390/healthcare14070839)
Supplement: Supplementary file 1 [file healthcare-14-00839-s001.zip]

Archive with 3 entries (3 files):
- Table S1. PRISMA-ScR-Fillable-Checklist.pdf
- Table S2. Complete search strategies used in each database.pdf
- Table S3. Machine-learning–based models.pdf
